# Supplementary material for: Revalidation and genetic characterization of new members of Group C (Orthobunyavirus genus, Peribunyaviridae family) isolated in the Americas
Source: PLoS One. 2018 May 24;13(5):e0197294. doi: 10.1371/journal.pone.0197294 (PMC5967719; doi:10.1371/journal.pone.0197294)
Supplement: S1 Table — (XLSX) [file pone.0197294.s003.xlsx]

## Sheet: Primers
Primers	Sequences
ORI5GSP1SR	CGAACTCTTACGGAGCTTCT
ORI5GPS2SR	CGCAGGAAGAAGACCCTAAT
ORI3GSP1SF	CACTCTTGAAGAAGCCTCTT
ORI3GPS2SF	CCAGACAAGTGGATGAAAGA
ORI3GPS3SF	CTTCCTCAAAGAGTTCGGAA
ORI5GSP1MR	AGTCACTTGAACATGCTCAC
ORI5GPS2MR	CCTTGTTGCAGTTGTTGTTC
ORI3GSP1MF	GGAACAGCGATCAGACTTAC
ORI3GPS2MF	AAGGAGCATGACATTCGATG
ORI3GPS3MF	TGCAGTGTTTGGGACATATG
ORI5GSP1LR	TTGAAGACATCACCAAGCAG
ORI5GPS2LR	TTATCAGGCGTCACATTTGG
ORI3GSP1LF	ACTGGGAGAAAATCAGGACA
ORI3GPS2LF	TGGGAATCATTGGGATCAGA
ORI3GPS3LF	AAAATGGAAGGCATGTCCTG
NEP5GSP1SR	ACAACAAGGACCTTCCAAGT
NEP5GPS2SR	ACGAAGCTTCTGTTTAGCCT
NEP3GSP1SF	ATGATTCAAAGTGCAGTGGC
NEP3GPS2SF	AAGTGCAGTGGCTAGAGTTT
NEP3GPS3SF	AATTAGCATGGGGATCTGCA
NEP5GSP1MR	AGTCTTCGGTATAAGCACCA
NEP5GPS2MR	AGGTCCATTAGGTGTTTCCA
NEP3GSP1MF	TTTGTAAGGTGAGTGAGCAA
NEP3GPS2MF	CAGTTTTTGGTGACTATGCA
NEP3GPS3MF	ACTCTGCTAGGAGTCTTAGG
NEP5GSP1LR	TGTAAATTTTTGTGCCGTCT
NEP5GPS2LR	TTAATGGGTCAAGATTCGGA
NEP3GSP1LF	CACATGGCATTCTTTCACAA
NEP3GPS2LF	CCATTGCATGAAAATCCCAA
NEP3GPS3LF	ATTCAACTTGAAACAAGGCG
MUR5GSP1SR	TAGCCAAGAACCCAGAAATC
MUR5GPS2SR	ATTAACAACAGGGACCTTCC
MUR3GSP1SF	AACAGTACAAGAACGACACA
MUR3GPS2SF	CCAGACAAGTGGATGAAAGA
MUR3GPS3SF	CCAGAATCTCAAAACTCCCA
MUR5GSP1MR	TAGCTGTTGTTGTCCCCATA
MUR5GPS2MR	TCAACTCTGCAAGCATATGT
MUR3GSP1MF	TATGCAAAGTCAGCGAACAA
MUR3GPS2MF	CTTCAATTTTTGCCCCGTTC
MUR3GPS3MF	GGTATTTTAGCTGCAGCCTT
MUR5GSP1LR	AAACATCACCAAGCAAAGTG
MUR5GPS2LR	TTCATCGCTTACAGAGACCT
MUR3GSP1LF	GGAGATGGCTTCTATTCCCC
MUR3GPS2LF	CTTGCAATTATAGCACTGCT
MUR3GPS3LF	ATGTACCACTTGATGAAGGT
MTB5GSP1SR	AACAACAGTGACCTTCCAAG
MTB5GPS2SR	AACTCTTACGGAGCTTCTGT
MTB3GSP1SF	AGATGTCTCATTGCTGAAGA
MTB3GPS2SF	TAGGATTTCAAAGCTCCCAT
MTB3GPS3SF	CAGGCCAAAGATTTCTTGAA
MTB5GSP1MR	TCTTTGGGATCAACATCAGG
MTB5GPS2MR	ATAATGGGACCATTTGGCAT
MTB3GSP1MF	CATGAAACTATCGAAGTCGG
MTB3GPS2MF	AAAGATGACAGATGTGGGAC
MTB3GPS3MF	TGCTCCATTCTTTGCCATAT
MTB5GSP1LR	AAATCTTAGTGCCATCCCTG
MTB5GPS2LR	TCGATGTTTATTGCCTCACA
MTB3GSP1LF	CTGCAGACAAATGAATGGTC
MTB3GPS2LF	GGGAGATCCTAAATTGGGAA
MTB3GPS3LF	GAATCATTGGGACCAGATGT
ITQ5GSP1SR	CATGTCACTCCTTTTGACTC
ITQ5GPS2SR	TATTTAGCCAGAAAGCCTGA
ITQ3GSP1SF	TGAAAAAGCCTCTCAGACAA
ITQ3GPS2SF	ACAACCCAGAAAAATGGATG
ITQ3GPS3SF	AAGAATTGCAAAGCTTCCTT
ITQ5GSP1MR	CCAATGAAATTGAGCAGTCC
ITQ5GPS2MR	TTTGTACCAGCATCTTCCTC
ITQ3GSP1MF	GTTGACTGTGAACTGGAGAT
ITQ3GPS2MF	AGCTAGTTCAGAGTCAGTCT
ITQ3GPS3MF	ATGACATGAGATGTGGAACC
ITQ5GSP1LR	GAGCTGATTCGTCACTAACT
ITQ5GPS2LR	CTAATCCTGGCATCATCTCC
ITQ3GSP1LF	TTGACTTCTGCAAAGATGGA
ITQ3GPS2LF	ATTGCATACAAACGAATGGT
ITQ3GPS3LF	AATCCGATTAAGGGGAAGTT
CAR5GSP1SR	CATGTCACTCCTTTTGACTC
CAR5GPS2SR	TATTTAGCCAGAAAGCCTGA
CAR3GSP1SF	CCTTGGGAAGAATTGCAAAG
CAR3GPS2SF	TTTGGCATCACAATGAAGTG
CAR3GPS3SF	GGGGAAATAATAGCAGCTGT
CAR5GSP1MR	CTCTGCATGCGTATGTTTTA
CAR5GPS2MR	GGTTTGAAGATCATGATGGG
CAR3GSP1MF	AATAGATGCGGAACATGGTT
CAR3GPS2MF	ATCTCATCTATTTTCGCCCC
CAR3GPS3MF	GCTGTCTTTGGTGATTATGC
CAR5GSP1LR	GTTGGGCTGATTCATCACTA
CAR5GPS2LR	ATAGATCTTTGTCCCATCGC
CAR3GSP1LF	TCGCGATAATAGCATTGCTA
CAR3GPS2LF	ACGAATGGTCAAGCATCATA
CAR3GPS3LF	TTAGAAACGGCTTATCCTGG
APEU5GSP1SR	TCTGCATAGAGATCCAGAAC
APEU5GPS2SR	CCTTCCAAGTGCCAAATTTA
APEU3GSP1SF	GGGAGATTGATGTTTCACTG
APEU3GPS2SF	GTATAAGAATGACACGCCAG
3GPS3SF	CTCAAGGAATTTGGGATCAC
APEU5GSP1MR	GTCGGGCTTGAAAATCATTA
APEU5GPS2MR	TGGTAGTTTGGGATAAGCAT
APEU3GSP1MF	AGAAAAAGACAATAGGTGCG
APEU3GPS2MF	AACATGGCTCTGTAAGGTTA
3GPS3MF	TCAATATTTGCCCCGTTTTT
APEU5GSP1LR	GGCGTTACATTAGGGATCTT
APEU5GPS2LR	GTATAATGTCTGCAGCTGGA
APEU3GSP1LF	CAAGATGCTTTGAGAAGAGG
APEU3GPS2LF	GATGGGTTCTACTCTCCAAA
APEU3GPS3LF	GGAGAAATCCTAAACTGGGA

## Sheet: Oriboca 
Oriboca	5' RACE	5'-3`	TM	position
	5GSP1SR	CGAACTCTTACGGAGCTTCT	57	243
	5GPS2SR	CGCAGGAAGAAGACCCTAAT	57	206
SRNA	3' RACE	5'-3`	TM	position
	3GSP1SF	CACTCTTGAAGAAGCCTCTT	55	590
	3GPS2SF	CCAGACAAGTGGATGAAAGA	55	634
	3GPS3SF	CTTCCTCAAAGAGTTCGGAA	55	738
	5' RACE	5'-3`	TM	position
	5GSP1MR	AGTCACTTGAACATGCTCAC	56	520
	5GPS2MR	CCTTGTTGCAGTTGTTGTTC	56	460
MRNA	3' RACE	5'-3`	TM	position
	3GSP1MF	GGAACAGCGATCAGACTTAC	56	4053
	3GPS2MF	AAGGAGCATGACATTCGATG	56	4079
	3GPS3MF	TGCAGTGTTTGGGACATATG	56	4159
	5' RACE	5'-3`	TM	position
	5GSP1LR	TTGAAGACATCACCAAGCAG	56	399
LRNA	5GPS2LR	TTATCAGGCGTCACATTTGG	56	285
	3' RACE	5'-3`	TM	position
	3GSP1LF	ACTGGGAGAAAATCAGGACA	56	6585
	3GPS2LF	TGGGAATCATTGGGATCAGA	56	6634
	3GPS3LF	AAAATGGAAGGCATGTCCTG	56	6704

## Sheet: Nepuyo
Nepuyo	5' RACE	5'-3`	TM	position
	5GSP1SR	ACAACAAGGACCTTCCAAGT	57	293
	5GPS2SR	ACGAAGCTTCTGTTTAGCCT	57	237
SRNA	3' RACE	5'-3`	TM	position
	3GSP1SF	ATGATTCAAAGTGCAGTGGC	57	667
	3GPS2SF	AAGTGCAGTGGCTAGAGTTT	57	675
	3GPS3SF	AATTAGCATGGGGATCTGCA	57	698
	5' RACE	5'-3`	TM	position
	5GSP1MR	AGTCTTCGGTATAAGCACCA	56	355
	5GPS2MR	AGGTCCATTAGGTGTTTCCA	56	307
MRNA	3' RACE	5'-3`	TM	position
	3GSP1MF	TTTGTAAGGTGAGTGAGCAA	55	4125
	3GPS2MF	CAGTTTTTGGTGACTATGCA	56	4176
	3GPS3MF	ACTCTGCTAGGAGTCTTAGG	55	4211
	5' RACE	5'-3`	TM	position
	5GSP1LR	TGTAAATTTTTGTGCCGTCT	54	322
LRNA	5GPS2LR	TTAATGGGTCAAGATTCGGA	54	243
	3' RACE	5'-3`	TM	position
	3GSP1LF	CACATGGCATTCTTTCACAA	55	6499
	3GPS2LF	CCATTGCATGAAAATCCCAA	55	6537
	3GPS3LF	ATTCAACTTGAAACAAGGCG	55	6619

## Sheet: Murutucu
Murutucu	5' RACE	5'-3`	TM	position
	5GSP1SR	TAGCCAAGAACCCAGAAATC	55	361
	5GPS2SR	ATTAACAACAGGGACCTTCC	55	282
SRNA	3' RACE	5'-3`	TM	position
	3GSP1SF	AACAGTACAAGAACGACACA	55	602
	3GPS2SF	CCAGACAAGTGGATGAAAGA	55	622
	3GPS3SF	CCAGAATCTCAAAACTCCCA	55	671
	5' RACE	5'-3`	TM	position
	5GSP1MR	TAGCTGTTGTTGTCCCCATA	56	441
	5GPS2MR	TCAACTCTGCAAGCATATGT	55	349
MRNA	3' RACE	5'-3`	TM	position
	3GSP1MF	TATGCAAAGTCAGCGAACAA	56	4093
	3GPS2MF	CTTCAATTTTTGCCCCGTTC	56	4120
	3GPS3MF	GGTATTTTAGCTGCAGCCTT	56	4188
	5' RACE	5'-3`	TM	position
	5GSP1LR	AAACATCACCAAGCAAAGTG	55	378
LRNA	5GPS2LR	TTCATCGCTTACAGAGACCT	56	348
	3' RACE	5'-3`	TM	position
	3GSP1LF	GGAGATGGCTTCTATTCCCC	57	6385
	3GPS2LF	CTTGCAATTATAGCACTGCT	54.1	6412
	3GPS3LF	ATGTACCACTTGATGAAGGT	54	6526

## Sheet: Marituba
Marituba	5' RACE	5'-3`	TM	position
	5GSP1SR	AACAACAGTGACCTTCCAAG	56	294
	5GPS2SR	AACTCTTACGGAGCTTCTGT	56	244
SRNA	3' RACE	5'-3`	TM	position
	3GSP1SF	AGATGTCTCATTGCTGAAGA	54	585
	3GPS2SF	TAGGATTTCAAAGCTCCCAT	54	687
	3GPS3SF	CAGGCCAAAGATTTCTTGAA	54	730
	5' RACE	5'-3`	TM	position
	5GSP1MR	TCTTTGGGATCAACATCAGG	55	382
	5GPS2MR	ATAATGGGACCATTTGGCAT	55	341
MRNA	3' RACE	5'-3`	TM	position
	3GSP1MF	CATGAAACTATCGAAGTCGG	54	4072
	3GPS2MF	AAAGATGACAGATGTGGGAC	55	4123
	3GPS3MF	TGCTCCATTCTTTGCCATAT	55	4185
	5' RACE	5'-3`	TM	position
	5GSP1LR	AAATCTTAGTGCCATCCCTG	55	306
LRNA	5GPS2LR	TCGATGTTTATTGCCTCACA	55	184
	3' RACE	5'-3`	TM	position
	3GSP1LF	CTGCAGACAAATGAATGGTC	55	6444
	3GPS2LF	GGGAGATCCTAAATTGGGAA	54	6558
	3GPS3LF	GAATCATTGGGACCAGATGT	55	6632

## Sheet: Itaqui
Itaqui	5' RACE	5'-3`	TM	position
	5GSP1SR	CATGTCACTCCTTTTGACTC	54	451
	5GPS2SR	TATTTAGCCAGAAAGCCTGA	54	361
SRNA	3' RACE	5'-3`	TM	position
	3GSP1SF	TGAAAAAGCCTCTCAGACAA	54.8	580
	3GPS2SF	ACAACCCAGAAAAATGGATG	54	613
	3GPS3SF	AAGAATTGCAAAGCTTCCTT	54	668
	5' RACE	5'-3`	TM	position
	5GSP1MR	CCAATGAAATTGAGCAGTCC	55	375
	5GPS2MR	TTTGTACCAGCATCTTCCTC	55.1	252
MRNA	3' RACE	5'-3`	TM	position
	3GSP1MF	GTTGACTGTGAACTGGAGAT	55	3831
	3GPS2MF	AGCTAGTTCAGAGTCAGTCT	54.9	3854
	3GPS3MF	ATGACATGAGATGTGGAACC	55	4081
	5' RACE	5'-3`	TM	position
	5GSP1LR	GAGCTGATTCGTCACTAACT	55	360
LRNA	5GPS2LR	CTAATCCTGGCATCATCTCC	55	252
	3' RACE	5'-3`	TM	position
	3GSP1LF	TTGACTTCTGCAAAGATGGA	54.9	6379
	3GPS2LF	ATTGCATACAAACGAATGGT	53.9	6455
	3GPS3LF	AATCCGATTAAGGGGAAGTT	54	6572

## Sheet: Caraparu
Caraparu	5' RACE	5'-3`	TM	position
	5GSP1SR	CATGTCACTCCTTTTGACTC	54	466
	5GPS2SR	TATTTAGCCAGAAAGCCTGA	54	376
SRNA	3' RACE	5'-3`	TM	position
	3GSP1SF	CCTTGGGAAGAATTGCAAAG	55	676
	3GPS2SF	TTTGGCATCACAATGAAGTG	54.8	750
	3GPS3SF	GGGGAAATAATAGCAGCTGT	55.1	935
	5' RACE	5'-3`	TM	position
	5GSP1MR	CTCTGCATGCGTATGTTTTA	54.1	369
	5GPS2MR	GGTTTGAAGATCATGATGGG	54	325
MRNA	3' RACE	5'-3`	TM	position
	3GSP1MF	AATAGATGCGGAACATGGTT	55	4104
	3GPS2MF	ATCTCATCTATTTTCGCCCC	55	4146
	3GPS3MF	GCTGTCTTTGGTGATTATGC	55	4173
	5' RACE	5'-3`	TM	position
	5GSP1LR	GTTGGGCTGATTCATCACTA	55	363
LRNA	5GPS2LR	ATAGATCTTTGTCCCATCGC	55	320
	3' RACE	5'-3`	TM	position
	3GSP1LF	TCGCGATAATAGCATTGCTA	55	6418
	3GPS2LF	ACGAATGGTCAAGCATCATA	54.8	6466
	3GPS3LF	TTAGAAACGGCTTATCCTGG	54.9	6624

## Sheet: Apeu
Apeu	5' RACE	5'-3`	TM	position
	5GSP1SR	TCTGCATAGAGATCCAGAAC	54	384
	5GPS2SR	CCTTCCAAGTGCCAAATTTA	54	266
SRNA	3' RACE	5'-3`	TM	position
	3GSP1SF	GGGAGATTGATGTTTCACTG	54	561
	3GPS2SF	GTATAAGAATGACACGCCAG	53.9	604
	3GPS3SF	CTCAAGGAATTTGGGATCAC	53.9	728
	5' RACE	5'-3`	TM	position
	5GSP1MR	GTCGGGCTTGAAAATCATTA	54	336
	5GPS2MR	TGGTAGTTTGGGATAAGCAT	54	281
MRNA	3' RACE	5'-3`	TM	position
	3GSP1MF	AGAAAAAGACAATAGGTGCG	54	4101
	3GPS2MF	AACATGGCTCTGTAAGGTTA	54	4122
	3GPS3MF	TCAATATTTGCCCCGTTTTT	54	4159
	5' RACE	5'-3`	TM	4146
	5GSP1LR	GGCGTTACATTAGGGATCTT	54.9	285
LRNA	5GPS2LR	GTATAATGTCTGCAGCTGGA	54.9	230
	3' RACE	5'-3`	TM
	3GSP1LF	CAAGATGCTTTGAGAAGAGG	54	6335
	3GPS2LF	GATGGGTTCTACTCTCCAAA	54.1	6392
	3GPS3LF	GGAGAAATCCTAAACTGGGA	54	6578
